# Supplementary material for: Health care costs of influenza-related episodes in high income countries: A systematic review
Source: PLoS One. 2018 Sep 7;13(9):e0202787. doi: 10.1371/journal.pone.0202787 (PMC6128484; doi:10.1371/journal.pone.0202787)
Supplement: S1 Dataset — (XLSX) [file pone.0202787.s003.xlsx]

## Sheet: Extraction T (PPP 2009)
Year	Authors	Study type	Data sources	Disease	ICDCodes (when used)	Country	Perspective	Setting	Target population	Sample size	Subgroups analysis	Inpatient costs per episode	(Average cost of a hospitalization)	% hospitalization	ED costs per episode	Outpatient costs per episode	GP costs per episode	Drug costs per episode	Detail on OTC drugs	Total healthcare costs per episode	I	ED	O	D	RX	OTC	TOT	Inpatient	ED	Outpatient	RX	OTC	Drugs	TOT
2000	Cox et al.	Retrospective	Administrative data	Influenza (ICD-9-CM)	Specific codes used were 487, 487.1, and 487.8	USA	Hospital	Inpatient + ED	Overall population	1362	Age	1,107 overall 187 age < 18 1,504 age > 65	4,526 overall 3,179 age < 18 5,042 age > 65		198 overall 188 age < 18 264 age > 65	NA	NA	NA	NA	1,305 overall
2001	Carrol et al.	Retrospective	Medical chart	ILI (symptoms based)		USA	Healthcare system	Inpatient + ED + Drugs	Elderly	128	Comorbidity Vaccination	NA	6112		7	NA	NA	60 (rimantadine and others)	NA	NA	1809	7		60			67
2004	O'Grady et al.	Prospective	Administrative data Diary	ILI (symptoms based)		Australia	Societal	Inpatient + ED + Drugs	Children	118	NA	42	2805	0.244	1 * * ED visits without admission only	NA	10	4	13	87	42	1	10	17	4	13	70	0.6	0.0142857	0.142857	0.0571429	0.185714	0.242857	1
2004	McBean et al.	Modeling	Administrative data Surveillance Network	Influenza and Pneumonia (ICD-9-CM)		USA	Healthcare system	Inpatient	Elderly	318666	Virus	NA	7513		NA	NA	NA	NA	NA	7,513* *cost per hospitalization
2005	Hall et al.	Retrospective	Administrative data	Influenza (ICD-9-CM)		USA	Healthcare system	Inpatient	Children	41	Age Risk	NA	17,459 overall Low risk: from 3,944 age < 5 months to 11,663 age > 24 months High risk: from 11,791 age > 24 months to 49,807 age 6-24 months		NA	NA	NA	NA	NA	17,459 overall* *cost per hospitalization
2006	Keren et al.	Retrospective	Administrative data	Influenza (ICD-9-CM)		USA	Hospital	Inpatient	Children	727	Age Comorbidity	NA	16,209 overall 49,014 patients in ICUs 8,659 patients on the wards		NA	NA	NA	NA	NA	16,209 overall* *cost per hospitalization
2006	Ampofo et al.	Retrospective	Administrative data	Influenza (lab test)		USA	Hospital	Inpatient	Children	347	Age Risk	2.218	8,027 overall age > 2 yrs: 7,354 (healthy); 14,162 (high risk) age < 2 yrs: 5,244 (healthy); 9,122 (high risk)		NA	NA	NA	NA	NA	2.218	2218						2218
2007	Molinari et al.	Retrospective	Administrative data	Influenza and pneumonia (ICD-9-CM)	underlying pneumonia and influenza (ICD-9 codes 480–487	USA	Societal	Inpatient + Outpatient + Drugs	Overall population	179718	Age Risk	NA	High Risk from 21,199 for ages over 65 yrs to 103,271 for ages 0-4 yrs Non-High risk from 13,669 for ages 0-4 yrs to 28,229 for ages 0-4 yrs		NA	High Risk* from 602 for ages 65+ yrs to 928 for ages 50-64 yrs Non-High risk* from 120 for ages 5-17 years to 306 for ages >65 *cost per outpatient visit	NA	NA	4 per each non medically attended person* * Assumption	NA
2008	Newall et al.	Retrospective Modeling	Administrative data	Influenza, pneumonia and other respiratory illnesses (ICD 10)	Influenza/pneumonia (ICD J10–18),	Australia	Healthcare system	Inpatient + Outpatient	Overall population	18404	Age	NA	5,413 overall		NA	NA	41* * cost per GP visit	NA	NA	NA
2008	Lambert et al.	Retrospective	Administrative data Diary	ARI (lab test)		Australia	Societal	Inpatient + Outpatient	Children	523	NA		3406		NA	NA	19	NA	NA
2009	Hassan et al.	Retrospective Modeling	Administrative data	Influenza (ICD-9-CM)	ICD-9-CM codes 487.0–487.9	USA	Healthcare system	Inpatient	Children	27363	Age Comorbidity	NA	3,539 overall healthy children 0-18 yrs: 3,525 children with chronic diseases not athma: 9,839 children with athma: 4,390		NA	NA	NA	NA	NA	3,539* *cost per hospitalization
2009	Lester-Smith et al.	Retrospective	Medical chart	Influenza (lab test)		Australia	Healthcare system	Inpatient	Children	122	NA	NA	2,110 overall 1,061 for ordinary pediatric bed 3,158 for PICU bed		NA	NA	NA	NA	NA	2,110* *cost per hospitalization
2010	Xue et al.	Modeling	Administrative data Surveillance Network	ILI (symptoms based)		Norway	Societal	Inpatient + Outpatient + Drugs	Overall population	4,640,219	NA	36 overall 4 without complications 32 Influenza-related pneumonia	4,816 overall 3,247 without complications 8,091 Influenza-related Pneumonia	0.0001	NA	12* * includes also GP visits	NA	1 (Tamiflu)	8* *modelled assuming 1 pack of medications per episode and an average price of a set of symptom-relief drugs	74	36		12	9	1	8	57	0.631579		0.210526	0.0175439	0.140351	0.157895	1
2010	Fairbrother et al.	Retrospective	Surveillance Network	ARI (lab test)		USA	Healthcare system	Inpatient + ED	Children	390	NA	NA	6.254		593* * cost per patient	NA	NA	NA	NA	NA
2011	Ranmuthugala et al.	Modeling	Administrative data Surveillance Network	RSV (lab test)		Australia	Healthcare system	Inpatient	Children	NA	NA	NA	5.245		NA	NA	NA	NA	NA	8,741* *cost per hospitalization
2011	Esposito et al.	Prospective	Administrative data Survey	ILI (medical chart and lab test)		Italy	Societal	Inpatient + Outpatient + Drugs	Children	21986	Age	26 overall 49 for ages <2 y 29 for ages 2-5y 13 for ages >5 y	3,564 overall 3,328 for ages <2 y 3,804 for ages 2-5y 3,323 for ages >5 y	0.0075	NA	NA	39 overall 39 for ages <2 y 38 for ages 2-5y 39 for ages >5 y	4 across all age groups (antibiotics)	2 across all age groups (antypiretics)	73 overall 83 for ages <2 y 75 for ages 2-5y 59 for ages >5 y	26		39	6	4	2	71	0.366197		0.549296	0.056338	0.028169	0.084507	1
2012	Ortega-Sanchez et al.	Retrospective	Administrative data Survey Medical chart	Influenza (lab test)		USA	Societal	Inpatient + ED + Outpatient + Drugs* * cost provided only for inpatients and ED patients	Children	280	Risk	3,402 overall 2,413 high risk 3,663 low risk	3,402 overall 2,413 high risk 3,663 low risk		622 overall 441 for high risks 679 for low risks	NA	NA	NA	12* *explicitly derived from inpatient, ED and outpatient surveys	4,025 overall 4,342 high Risk 2,854 low Risk															0
2012	Chiu et al.	Prospective	Administrative data Medical chart	Influenza (lab test)		Hong Kong	Societal	Inpatient	Children	1031	Age	NA	1.419		NA	NA	NA	NA	NA	1,419* *cost per hospitalization
2013	Karve et al. [Employer-incurred health care costs and productivity losses associated with influenza ]	Retrospective	Administrative data	Influenza (ICD-9-CM)	International Classification of Diseases, 9th Revision, Clinical Modification codes 487.xx (influenza) or 488.1 (H1N1)]	USA	Societal	Inpatient + ED + Outpatient + Drugs	Overall population	49577	NA	181	NA		29	19	64	33	5 (defined as ancillary care)	321
2013	Suh et al.	Retrospective	Administrative data	Influenza (ICD-10-CM)	ICD-10-CM] codes: J09–J11	Repubblic of Korea	Societal	Inpatient + Outpatient + Drugs	Overall population	NA	NA	9* * only consultation, diagnostics and medication costs	473* * only consultation, diagnostics and medication costs	NA	NA	9	NA	1	NA	19	9		9	1			19	0.473684		0.473684	0	0	0.0526316	1
2013	Karve et al. [Annual All-Cause Healthcare Costs Among Influenza Patients With and Without Influenza-Related Complications ]	Retrospective	Administrative data	influenza (ICD-9-CM)	ICD-9-CM code 487.xx	USA	Healthcare system	Inpatient + ED + Outpatient + Drugs	Overall population	54469	Complications	NA	Complicated influenza* 11,845 Uncomplicated influenza* 7,758 *charges (not costs) for each patient for a 12-month follow up period		876* Complicated influenza 764* Uncomplicated influenza *charges (not costs) per patient for a 12-month follow up period	1,563 Complicated influenza* 1,077 Uncomplicated influenza* *charges (not costs) for each patient for a 12-month follow up period	NA	857 Complicated influenza 572 Uncomplicated influenza *charges (not costs) for each patient for a 12-month follow up period	NA	3,756 Complicated influenza* 1,482 Uncomplicated influenza* *charges (not costs) for each patient for a 12-month follow up period
2013	Yin et al.	Prospective	Survey	ILI (lab test)	Lab test (19 respiratory viruses)	Australia	Societal	ED + Outpatient	Children	105 children for 124 episodes	Age Virus	No hospitalizations reported	no hospitalizations reported		40	3	55	NA	NA	169
2014	Enserink et al.	Retrospective	Survey	ILI (symptoms based)		Netherlands	Societal	Inpatient + Outpatient + Drugs	Children	297	NA	16	3217	NA	NA	25 * * laboratory tests + doctor consultation (GP also)	NA	7 for antibiotics, antiviral and other medications	NA	46	16		25	7			48	0.333333		0.520833			0.145833	1
2014	Silva et al.	Prospective	Surveillance Network	Influenza (lab test)		France	Healthcare system	Inpatient + ED + Outpatient + Drugs	Overall population	460	Age	22 overall 45 yrs 0-4 25 yrs 5-14 0 yrs 15-64 0 yrs>=65	2,244 overall		1 overall 0 yrs0-4 1 yrs 5-14 0 yrs15-64 0 yrs>=65	NA	34 overall 34 yrs 0-4 30 yrs 5-14 37 yrs 15-64 49 yrs >=65	7 across all age groups (antibiotics, antivirals and "other" drugs)	NA	64 Overall 87 yrs 0-4 62 yrs 5-14 41 yrs 15-64 52 yrs>=65	22	1	34	7			64	0.34375	0.015625	0.53125	0	0	0.109375	1
2015	Ehlken et al.	Retrospective	Medical chart	Influenza or ILI (ICD-10-CM)	defined as diagnosis ICD-10 J09-J11	Germany	Societal	Inpatient + Outpatient + Drugs	Overall population	17,836 adults 7,107 children	Age Complications	17 overall 15 adults 18 children	2,332 overall 2,408 adults 2,274 children	0.001	NA	36 overall 34 adults 37 children	NA	13 overall 12 adults 14 children	Explicitly excluded in the model because of lack of data availability	66 overall 62 adults 70 children	17		36	13			66	0.257576	0	0.545455	0	0	0.19697	1
2015	Pockett et al.	Retrospective	Medical chart	ILI (READ codes and clinical chart)		UK	Healthcare system	Inpatient + Outpatient + Drugs	Adult	156193	Complications Risk Vaccination	111 overall 422 high risk 62 low risk	1,896 overall high risk: from 3,304 for not vaccinated patients w/o complications to 12,650 for vaccinated patients with complications low Risk: from 2,534 for not vaccinated patients w/o complications to 13,630 for vaccinated patients with complications	0.02	NA	1 overall high risk: from 1 for patients w/o complications to 5 for vaccinated patients with complications low risk: from 0 for vaccinated patients w/o complications to 5 for vaccinated patients with complications	50 overall high risk: from 51 for not vaccinated patients w/o complications to 81 for vaccinated patients with complications low risk: from 48 for patients w/o complications to £68 for patients with complications	1 overall high Risk: from 4 for patients w/o complications to 12 for vaccinated patients with complications low Risk: from 0 for not vaccinated patients w/o complications to 5 for vaccinated patients with complications	NA	163 overall high risk: from 57 for patients w/o complications to 3,619 for patients with complications low risk: from 48 for patients w/o complications to 3,584 for patients with complications	111		51	1			163	0.680982		0.312883			0.00613497	1
2016	Haas et al.	Retrospective	Administrative data	Influenza or ILI (ICD-10-CM)	(ICD-10-GM) codes for influenza (J09, J10, J11)	Germany	Healthcare system	Inpatient + Outpatient + Drugs	Overall population	3,953,260	Age	75	6469	0.004	NA	235	NA	9 overall (includes antibiotics, neuraminidase inhib. And others prescripted drugs)	7 (includes analgesics, antitussives and others-nose spray)	332	75		235	16	9	7	326	0.230061		0.720859	0.0276074	0.0214724	0.0490798	1

## Sheet: Data from the studies
F. Cox, Z. M. Khan, J. E. Schweinle, L. Okamoto and T. McLaughlin (F. Cox, Z. M. Khan, J. E. Schweinle, L. Okamoto and T. McLaughlin (2000) Cost associated with the treatment of influenza in a managed care setting) Cost associated with the treatment of influenza in a managed care setting
J. K. Yin, G. Salkeld, S. B. Lambert, A. Dierig, L. Heron, J. Leask, M. Y. K. Chow, R. Booy (2013) Estimates and determinants of economic impacts from influenza-like illnesses caused by respiratory viruses in Australian children attending childcare: a cohort study	333
total sample	1362
% admission	0.244493
ED only cost	142
hospedalized cost	3251
total HC	902.13
total hospitalization costs	1082583
cost per flu episode	794.848
number ofhospedalized under 18	80	0.24024
number of hospedalized over 65	136	0.408408
cost per hospedalization <18	2284
cost per hospedalization >65	3622
total cost <18	182720
total cost >65	492592
cost per episode (under 18)	134.156
cost per episode (over 65)	361.668
K. Ampofo, P. H. Gesteland, J. Bender, M. Mills, J. Daly, M. Samore, C. Byington, A. T. Pavia and R. Srivastava (2006) Epidemiology, complications, and cost of hospitalization in children with laboratory-confirmed influenza infection
total sample	1176
hospitalized	325
hospitalized patients mean cost	6124
	1692.43
F. Hassan, T. C. Lewis, M. M. Davis, A. Gebremariam and K. Dombkowski (2009) Hospital utilization and costs among children with influenza, 2003
	cases	incidence	cost per case
hospitalizations	27363
from healthy 0-5 monthd	4729	0.172825	2785
from healthy children aged 24mo - 18yrs	11329	0.414026	2785
from healthy children <24mo	4560	0.166648	2785
children with chronic conditions other than athma	3217	0.117568	7774
children with athma	3528	0.128933	3469
total cost 2003	76500000
total cost per hospitalization	2795.75
I. R. Ortega-Sanchez, N.-A. M. Molinari, G. Fairbrother, P. G. Szilagyi, K. M. Edwards, M. R. Griffin, A. Cassedy, K. A. Poehling, C. Bridges and M. A. Staat (2012) Indirect, out-of-pocket and medical costs from influenza-related illness in young children
total sample	281
incidence of hospedalization	0.238434
Inpatient		outpatient		ED			overall mean
hospedalized patients total	67	patients total	92	patients total	122		281
% on total	0.238434		0.327402		0.434164
high risk	14	high risk	21	high risk	27
	0.208955		0.228261		0.221311
low risk	53	low risk	71	low risk	94
	0.791045
mean medical facility stay	3990	mean medical facility stay	0	mean medical facility stay	730		1268.29
mean cost per high risk	2830	mean cost per high risk	0	mean cost per high risk	517		899.231
mean cost per low risk	4296	mean cost per low risl	0	mean cost per low risl	796		1369.91
OOPs overall	105	OOPs overall	26	OOPs overall	24		43.968
of which OTCs	9	of which OTCs	11	of which OTCs	10		10.089
tot mean cost	3990		0		730
tot mean cost high risk	2830		0		517
tot mean cost low risk	4296		0		796
overall cost	267330		0		89060
cost high risk	39620		0		13959
cost low risk	227688		0		74824
cost per case overall	951.352		0		316.94		364.439
cost per case (high risk)	140.996		0		49.6762		55.186
cost per case (low risk=	810.278		0		266.278		308.806
OOPs	105		26		24
of which OTCs	9		11		10		10.089
Y. Xue, I. S. Kristiansen and B. F. de Blasio (2010) Modeling the cost of influenza: the impact of missing costs of unreported complications and sick leave
population in the period	4640219
attack rate	0.075
number of FLU episodes	348016
estimated hospitalization incidence	0.00780998
total tamiflu cost	285665
tamiflu cost per episode	0.820838
other OTC	2575322
other OTC per episode	7.4
Total drugs	8.22084
hospitalization
influenza	446	0.164091	0.243982
pneumonia driven	1382	0.508462	0.756018
other	890	0.327447
tot	2718	1
MCMC results	total cost	cost per case/episode	Cost per hospitalization
hospitalizations
influenza	1213563	3.48709	2721
ILI related Pneumonia	9369162	26.9216	6780
overall	10582725	30.4087
Total average cost	4036.84
outpatient
total public	3415900
outpatient per episode	9.81534
TOTAL DIRECT	21647339
total direct per episode	62.2021
D. Lester-Smith, Y. A. Zurynski, R. Booy, M. S. Festa, A. M. Kesson and E. J. Elliott (2009) The burden of childhood influenza in a tertiary paediatric setting
pediatric bed daily unit cost	420
Pediatric ICU bed (PICU)	1250
average LOS (both ped bed and PICU)	2
Average ordinary flu cost	840
average PICU cost	2500
mean	1670
S. S. Chiu, K.-H. Chan, L. Y. So, R. Chen, E. L. Y. Chan and J. S. M. Peiris (2012) The population based socioeconomic burden of pediatric influenza-associated hospitalization in Hong Kong
mean Ped bed cost (includes diagnostics. Therapeutics and physician fees	424.36
average LOS	2.89	days
average hospitalization costs	1226.4
G. Ranmuthugala, L. Brown and B. A. Lidbury (2011) Respiratory syncytial virus--the unrecognised cause of health and economic burden among young children in Australia. AVAILABLE AT http://www.health.gov.au/internet/main/publishing.nsf/Content/cda-cdi3502h.htm
estimated cost per hospitalization	5245
% overall cost	0.6
total cost	8741.67
M. L. Silva, L. Perrier, H.-M. Spath, I. Grog, A. Mosnier, N. Havet, J. M. Cohen and I. team (2014) Economic burden of seasonal influenza B in France during winter 2010-2011
total sample	201
hospitalizations	2
incidence	0.00995025
hospedalization cost per patient
all ages	17.9
hospitalization of 2 events registered	3597.9
hospitalization per event (children)	1798.95
Total			EUR 6 overall
y0-4	6.5	y0-4	EUR 7 y0-4
y 5-14	5.5	y 5-14	EUR 6 y 5-14
y15-64	5.9	y15-64	EUR 6 y15-64
y>=65	6	y>=65	EUR 6 y>=65
All Y	5.9	overall
GP visits
Initial consult office
y0-4	20.7
y 5-14	17.1
y15-64	15.5
y>=65	15.1
All Y	17.5
FUP consult office
y0-4	3.3
y 5-14	3.5
y15-64	7
y>=65	11.9
All Y	4.9
FUP consult domicile
y0-4	3.3
y 5-14	3.5
y15-64	7
y>=65	11.9
All Y	4.9
			EUR 27 overall
y0-4	27.3	y0-4	EUR 27 y0-4
y 5-14	24.1	y 5-14	EUR 24 y 5-14
y15-64	29.5	y15-64	EUR 30 y15-64
y>=65	38.9	y>=65	EUR 39 y>=65
All Y	27.3	overall
			EUR 1 overall
yrs0-4	0	yrs0-4	EUR 0
yrs 5-14	1.2	yrs 5-14	EUR 1 yrs 5-14
yrs15-64	0	yrs15-64	EUR 0 yrs15-64
yrs>=65	0	yrs>=65	EUR 0 yrs>=65
All ages	0.5	overall
S. Karve, D. A. Misurski, G. Meier and K. L. Davis (2013) Employer-incurred health care costs and productivity losses associated with influenza
ED
2005-2006:	24.91	(SD156.65)
2006-2007:	20.52	(SD132.97)
2007-2008:	25.12	(SD147.54)
2008-2009:	33.31	(SD172.56)
media	25.965
Hospitalization
2005-2006:	166.06	(SD4,695.4)
2006-2007:	129.27	(SD4,101.7)
2007-2008:	118.78	(SD4,024.03)
2008-2009:	207.29	(SD5,843.99)
	155.35
GP
2005-2006:	53.99	(SD56.22)
2006-2007:	57.35	(SD57.53)
2007-2008:	56.58	(SD78.32)
2008-2009:	65.56	(SD61.57)
	58.37
Outpatient
2005-2006:	15.91	(SD141.31)
2006-2007:	14.72	(SD140.22)
2007-2008:	16.09	(SD143.07)
2008-2009:	20.41	(SD187.01)
	16.7825
Drugs
2005-2006:	29.46	(SD72.81)
2006-2007:	28.07	(SD76.16)
2007-2008:	33.22	(SD95.55)
2008-2009:	31.43	(SD88.02)	331
OTC	30.545
2005-2006:	5.49	(SD169.09)
2006-2007:	4.2	(SD133.42)
2007-2008:	5.02	(SD227.70)
2008-2009:	5.42	(SD155.57)
	5.0325
Total
2005-2006:	295.81	(SD4,705.82)
2006-2007:	254.14	(SD4,113.05)
2007-2008:	254.81	(SD4,041.77)
2008-2009:	363.41	(SD5,857.82)
	292.043
M. Suh, D. R. Kang, D. H. Lee, Y. J. Choi, B. Tchoe, C. M. Nam, H. J. Kim, J. K. Lee, B. Y. Jun, Y. Youm, G.-N. Bae, T. Y. Lee, M. S. Kim, D. C. Shin and C. Kim (2013) Socioeconomic burden of influenza in the Republic of Korea, 2007-2010
Total number of visits	2007-2008	2008-2009
inpatients	6502	8775
outpatients	446713	404623
percentage of inpatient	0.0143464	0.0212265	0.0177865
inpatient per hospedalized visit	421.4	439.9	430.65
outpatient per outpatient visit - medications	9.1	9.2	9.15
outpatient medications	0.8	0.9	0.85
inpatient per flu episode	6.04557	9.33755	7.69156
putpatient per flu episode - drugs	8.96945	8.21361	8.59153
total healthcare	15.8035	19.2232	17.5133
N.-A. M. Molinari, I. R. Ortega-Sanchez, M. L. Messonnier, W. W. Thompson, P. M. Wortley, E. Weintraub and C. B. Bridges (2007) The annual impact of seasonal influenza in the US: measuring disease burden and costs
	0-4:	5-17:	18-49:	50-64:	65+:
Hospitalization
non high	10800	15014	19012	22304	11451
high	81596	41918	47722	41309	16750
outpatient
non high	167	95	125	150	242
high	574	649	725	733	476
Numbers	0-4:	5-17:	18-49:	50-64:	65+:	total
non medically attended
NonHigh	2030349	3295838	5191816	1375732	520756	12414492
Highrisk	14229	214140	483672	367070	207801	1286912
Outpatientonly
NonHigh	1740536	1534552	2374753	644607	988035	7282483
Highrisk	170915	373141	815420	647232	1344159	3350867
Hospitalized
NonHigh	54353	2805	31836	39711	67070	195776
Highrisk	2669	341	5466	19937	68989	97401
Death
NonHigh	142	43	684	2660	17754	21282
Highrisk	7	5	117	1335	18262	19726
TotalIll	4013200	5420865	8903764	3098284	3232826	24668939
S. B. Lambert, K. M. Allen, R. C. Carter and T. M. Nolan (2008) The cost of community-managed viral respiratory illnesses in a cohort of healthy preschool-aged children
total healthcare	cost per episode	number
hospedalized	23.18	3
not hospedalized	19.5	199
weighted average	19.5547
S. Lambert, K.-A. O'Grady, S. Gabriel, R. Carter and T. Nolan (2004) The cost of seasonal respiratory illnesses in Australian children: the dominance of patient and family costs and implications for vaccine use
N of ILI	202
hospitalizations	3
	tot	cost/ILI
GP visits	2174.94	10.767
other healthcare visits	115	0.569307
ED visits	160	0.792079
diag tests	28.31	0.140149
Antibiotics	579.47	2.86866
other prescripds medications	336.92	1.66792
otc	2617	12.9554
		29.7606
Drug costs	4.53658
hostpitalization costs
in sensitivity analysis
cost per ILI when considering hospitalizations	287.03
cost per ILI without hospitalization	240.88
cost of hospitalization per ILI	46.15
estimated cost per hospitalziation	3107.43
R. Enserink, A. Lugner, A. Suijkerbuijk, P. Bruijning-Verhagen, H. A. Smit and W. van Pelt (2014) Gastrointestinal and respiratory illness in children that do and do not attend child day care centers: a cost-of-illness study
total sample	3927
DCC	1930	0.491469
no DCC	1997	0.508531
ILI EPISODES	297
	DCC	no DCC		cost per Episode
doctor	17.17	26.96		22.1485
medication	5.04	6.5		5.78245
laboratory	0.88	0.49		0.681673
hospital	16.43	11.41		13.8772
hospital cost per event	2439.86	3388.77		2922.41
Outpatient				0.681673
Drugs				5.78245
				42.4898
Haas (2016)
Outpatient
FLU cases SHI population	1160646
visits	7682046	7660540	7703592	43052
cost SHI population	259044288	258926618	259161988	235370
223.19	223.088	223.291
6.61877	6.60024	6.63733
1477.24	1472.44	1482.06	9.62105
outpatient cost per flu episode	223.19
Drugs
	total cost (All SHI)	cost per influenza episode	95% CI		SE	SE (per patient)
antibiotics	10124474	8.72314	6223951	6263212	10015.6	0.0086293
analgesics	6243561	5.37938	10100273	10148712	12356.9	0.0106466
antitussives	1178363	1.01526	1187254	14034212	3.27729e+06	2.82367
M2-Membranprotein inhibitor	10168	0.00876064	11033	17919712	4.56854e+06	3.9362
Neuraminidase Inhibitor	1160684	1.00003	1169510	21805212	5.26421e+06	4.53559
Others (nose spray)	1114015	0.959823	1122665	25690712	6.26736e+06	5.39989
total drugs	19846172	17.0992
total costs
total costs (outpatient, drugs and hospitalization)
366092945	315.422
HOSPITALIZATION COST	5832.18
HOSPITALIZATION NUMBER	14952
FLU CASES observed	65826
cost per episode	75.1329
B. Ehlken, A. Anastassopoulou, J. Hain, C. Schroder and K. Wahle (2015)
total influenza episodes	42822
total patients	37471
adults episodes
children episodes
hospitalizations
% hospitalized	%	numbers
adults	0.007	262.297	0.4375
children	0.009	337.239	0.5625
average cost per episode	mean	sd	total cost
adults	14	178	599508
children	17	193	727974
overall	15.6875
hospitalization average
cost per inpatient patient
adults	2285.61
children	2158.63
overall	2214.18
outpatient			drugs			direct cost (payer perspective)
adults	32		adults	11		59
children	35		children	13		66
	33.6875			12.125		62.9375
N. V. Carroll, J. C. Delafuente, K. L. McClure, D. F. Weakley, Z. M. Khan and F. M. Cox (2001)
	mean	sd
inpatient hospital	1128	1855
inpatient physician	107	123
J. L. Hall and B. Z. Katz (2005) Cost of influenza hospitalization at a tertiary care children's hospital and its impact on the cost-benefit analysis of the recommendation for universal influenza immunization in children age 6 to 23 months
Mean cost per case:
Low risk	cost	n
<6 months	3055	4
6-23 m $3,902	3902	4
>= 24 m $9,035	9035	7
High risk = 4,152 $
<6 m $35,337	35337	2
6-23 m $38,584	38584	5
>=24 m $ 9,134	9134	13
S. Esposito, L. Cantarutti, C. G. Molteni, C. Daleno, A. Scala, C. Tagliabue, C. Pelucchi, C. Giaquinto and N. Principi (2011) Clinical manifestations and socio-economic impact of influenza among healthy children in the community
	cost	n
<2 y (n343): 40.8 +- 238.8	40.8	343
2-5y (n1071): 23.9 +-268.9	23.9	1071
>5 (n729): 11.5 +- 153.4	11.5	729
overall	22.3867
pediatric examinations
Pediatrics examiinations
<2y (n343): 33.5 +- 5.6	33.5	343
2-5y (n1071): 32.9 +-4.2	32.9	1071
>5 (n729): 33 +- 2.5	33	729
	33.0301
<2y (n343): 3.2 +- 3.9	3.2	343
2-5y (n1071): 4 +-4.6	4	1071
>5 (n729): 3.3 +- 3.9	3.3	729
	3.63383
Antypiretic
<2y (n343): 2.4 +- 1.9	2.4	343
2-5y (n1071): 2.3 +-2.2	2.3	1071
>5 (n729): 2.1 +- 2.5	2.1	729
	2.24797
<2y (n343): 79.9	79.9	343
2-5y (n1071): 63.1	63.1	1071
>5 (n729): 49.9	49.9	729
	61.2986
J. K. Yin, G. Salkeld, S. B. Lambert, A. Dierig, L. Heron, J. Leask, M. Y. K. Chow, R. Booy (2013) Estimates and determinants of economic impacts from influenza-like illnesses caused by respiratory viruses in Australian children attending childcare: a cohort study
gp visit cost	34.9
n episodes	124	only 70 required GP visits
n gp visits	134
visits per episode	1.08065
Gp cost per episode	37.7145
Specialist
unit cost	80
number total	3
specialist cost per episode	1.93548
approx total HC cost
118.94
2016	Haas
Outpatient
FLU cases SHI population	1160646
visits	7682046		7660540	7703592	43052
costd	259044288		258926618	259161988	235370
1.05951e+09	1.05903e+09		1.06e+09
3.14203e+07	3.13323e+07		3.15084e+07
3.32902e+16	3.31819e+16		3.33988e+16	216814144878684
Drugs
	total cost (All SHI)		cost per influenza episode	95% CI		SE	SE (per patient)
antibiotics	10124474		4.141e+07	6223951	6263212	10015.6	40964.5			antibiotics 8.72 (SE=0.01)
analgesics	6243561		2.55367e+07	10100273	10148712	12356.9	50540.8			analgesics 5.38 (SE=0.01)
antitussives	1178363		4.81961e+06	1187254	14034212	3.27729e+06	1.34044e+07			antitussives 1.02 (SE=2.82)
M2-Membranprotein inhibitor	10168		41588	11033	17919712	4.56854e+06	1.86857e+07			M2-Membranprotein inhibitor 0.01 (SE=3.94)
Neuraminidase Inhibitor	1160684		4.7473e+06	1169510	21805212	5.26421e+06	2.15311e+07			Neuraminidase Inhibitor 1 (SE=4.54)
Others (nose spray)	1114015		4.55642e+06	1122665	25690712	6.26736e+06	2.56341e+07			Others (nose spray) 0.96 (SE=5.4)
total drugs	19846172		8.11726e+07
total costs
total costs (outpatient, drugs and hospitalization)
366092945	315.422
B. Ehlken, A. Anastassopoulou, J. Hain, C. Schroder and K. Wahle (B. Ehlken, A. Anastassopoulou, J. Hain, C. Schroder and K. Wahle (2015))
total influenza episodes	42822
total patients	37471
hospitalizations
% hospitalized	%		numbers
adults	0.007		262.297
children	0.009		337.239
average cost per episode	mean		sd	total cost
adults	14		178	599508
children	17		193	727974
cost per inpatient patient
adults	2285.61
children	2158.63
N. V. Carroll, J. C. Delafuente, K. L. McClure, D. F. Weakley, Z. M. Khan and F. M. Cox (2001)
	mean		sd	0.234375
inpatient hospital	1128		1855
inpatient physician	107		123
R. D. Pockett, J. Watkins, P. McEwan and G. Meier (2015)				N TOTAL	Inpatient admissions n	Inpatient admissions costs	sd	GP surgery visits		GP prescriptions		OP clinic care			TOTAL
total number of patients in dataset				156193
high risk				21518
	vaccinated			12514		5341498
			with complications	1807	503	5341498	1078996	123599	65052	17295.3	NA	6791	2037		5.48918e+06
			w/o complications	10707	0			462542	188871	55935	NA	10349	2728		528826
	not vaccinated			9004		2279770
			with complications	1225	219	2271538	1501739	79380	43218	5212.62	NA	4263	0		2.36039e+06
			w/o complications	7779	3	8232	0	336053	137222	21825.2	NA	7938	6020		374048
low risk				134675
	vaccinated			17482		3913328
			with complications	1334	342	3913328	1959010	91246	40340	4774.89	NA	5013	1139		4.01436e+06
			w/o complications	16148	0			639461	209278	36559.5	NA	8820	2470		684840
	not vaccinated			117193		3109226
			with complications	6032	525	3090087	1068925	412589	160692	5820.82	NA	14553	3308		3.52305e+06
			w/o complications	111161	9	19139	0	4401976	1160521	45559.7	NA	34442	8454		4.50112e+06
	Inpatient admissions	N total	sd		GP surgery visits			GP prescriptions			OP clinic care					Total
high risk - vaccinated
with complications	2956	1807	597.12	with complications 2956 (SD= 597)	68.4001	36	with complications 68 (SD= 36)	9.57129	NA	with complications 10	3.75816	1.12728	with complications 4 (SD= 1)			3037.73	with complications 3038			3037.73
w/o complications	0	10707		w/o complications 0	43.2	17.64	w/o complications 43 (SD= 18)	5.22415	NA	w/o complications 5	0.966564	0.254787	w/o complications 1 (SD= 0)			49.3907	w/o complications 49			49.3907
high risk - not vaccinated
with complications	1854.32	1225	1225.91	with complications 1854 (SD= 1226)	64.8	35.28	with complications 65 (SD= 35)	4.2552	NA	with complications 4	3.48	0	with complications 3 (SD= 0)			1926.85	with complications 1927			1926.85
w/o complications	1.05823	7779		w/o complications 1	43.2	17.6401	w/o complications 43 (SD= 18)	2.80566	NA	w/o complications 3	1.02044	3.33149	w/o complications 1 (SD= 3)			48.0844	w/o complications 48			48.0844
low risk - vaccinated
with complications	2933.53	17482	1468.52	with complications 2934 (SD= 1469)	68.4003	30.2399	with complications 68 (SD= 30)	3.57938	NA	with complications 4	3.75787	0.853823	with complications 4 (SD= 1)			3009.27	with complications 3009			3009.27
w/o complications	0	1334		w/o complications 0	39.6	12.96	w/o complications 40 (SD= 13)	2.26403	NA	w/o complications 2	0.546198	0.15296	w/o complications 1 (SD= 0.15)			42.4102	w/o complications 42			42.4102
low risk - not vaccinated		16148
with complications	512.282	117193	177.209	with complications 512 (SD= 177)	68.4	26.6399	with complications 68 (SD= 27)	0.96499	NA	with complications 1	2.41263	0.548408	with complications 2 (SD= 1)			584.06	with complications 584			584.06
w/o complications	0.172174	6032		w/o complications 0.17	39.6	10.44	w/o complications 40 (SD= 10)	0.409853	NA	w/o complications 0.41	0.309839	0.0760519	w/o complications 0 (SD= 0.08)			40.4919	w/o complications 40			40.4919
overall	661.867				41.9151			1.23554			0.590097									137.495
high risk
	vaccinated			COST PER hospedalization episode	N
			with complications	10619.3	503
			w/o complications
	not vaccinated
			with complications	10372.3	219
			w/o complications	2744	3
low risk
	vaccinated
			with complications	11442.5	342
			w/o complications
	not vaccinated
			with complications	5885.88	525
			w/o complications	2126.56	9
cost per hospitalization	9146.67
	total number ILI episodes	cost	cost per episode
total high risk	21518	7621268	354.181
total low risk	134675	7022554	52.1445
total cost	14643822
cost per ILI episode	93.7547

## Sheet: ConverttoPPP
country	United Kingdom		inserire il paese relativo alla valuta utilizzata
year	2011		inserire anno di riferimento della valuta
value in local currency	9147		inserire valore stimato
PPP rate reference year	1.12108
Value in PPP$ in the reference year	10254.5
CPI rate US$	1.05369
GDP deflator rate US$	1.06257
Actual value in PPP$ 2015 - using CPI	10805
Actual value in PPP$ 2015 - using GDP deflator	10896
sources: World Bank GDP and CPI series
http://databank.worldbank.org/data/reports.aspx?source=2&series=FP.CPI.TOTL&country=#

## Sheet: Data
Country Name	1997	1998	1999	2000	2001	2002	2003	2004	2005	2006	2007	2008	2009	2010	2011	2012	2013	2014	2015	2016 [YR2016]
United States	1	1	1	1	1	1	1	1	1	1	1	1	1	1	1	1	1	1	1	..
Netherlands	1.02932	1.0074	0.966354	0.82216	0.810391	0.848807	1.04462	1.1286	1.11448	1.08915	1.17367	1.23382	1.16928	1.12434	1.15411	1.06514	1.07237	1.08052	0.916929	..
Australia	1.02314	0.881211	0.812727	0.821458	0.711536	0.699294	0.789401	0.972225	1.04372	1.05133	1.12018	1.32415	1.06106	1.32367	1.48975	1.58807	1.48762	1.34957	1.23759	..
Norway	1.28638	1.24522	1.19611	1.03689	1.02013	1.14121	1.28504	1.33319	1.3809	1.35519	1.49724	1.55179	1.42463	1.49025	1.60313	1.55297	1.54018	1.4829	1.21576	..
Hong Kong SAR, China	1.07602	1.07701	1.01573	0.95527	0.916523	0.871948	0.804789	0.75501	0.731381	0.706649	0.706869	0.703471	0.698688	0.690576	0.701644	0.715913	0.717558	0.726616	0.747942	..
France	1.09628	1.07634	1.02266	0.864988	0.821338	0.851656	1.05687	1.16696	1.14828	1.13257	1.22231	1.29228	1.19638	1.13414	1.17367	1.09011	1.08717	1.0864	0.913559	..
Korea, Rep.	0.787824	0.553454	0.634993	0.660705	0.586566	0.615281	0.664782	0.693228	0.770342	0.808756	0.82884	0.712962	0.645894	0.727098	0.771083	0.758908	0.795918	0.83757	0.787907	..
Germany	1.11834	1.09929	1.03867	0.890661	0.854363	0.886385	1.03397	1.11308	1.07807	1.05066	1.13696	1.18888	1.12448	1.0542	1.09002	1.00942	1.03205	1.0296	0.872021	..
United Kingdom	1.04087	1.06948	1.05589	0.962088	0.901418	0.940688	1.0447	1.15789	1.15668	1.15313	1.29131	1.1964	1.02212	1.06725	1.12108	1.09916	1.0814	1.15072	1.05831	..
Italy	0.929392	0.902362	0.871948	0.752668	0.722234	0.795617	0.962237	1.08354	1.07778	1.04561	1.11826	1.15551	1.08302	1.03275	1.06862	0.969759	0.990472	0.993231	0.831476	..
	1997	1998	1999	2000	2001	2002	2003	2004	2005	2006	2007	2008	2009	2010	2011	2012	2013	2014	2015
United States	77.0708	77.9072	79.0994	80.8993	82.7429	84.0131	85.6884	88.0446	90.8776	93.6696	96.1624	98.0488	98.7934	100	102.065	103.945	105.639	107.374	108.45
Netherlands	75.3045	76.8518	77.9522	80.7714	84.1459	87.1985	89.0915	90.2943	92.0404	94.3878	96.3751	98.7645	99.1592	100	100.142	101.564	102.97	103.805	104.206
Australia	60.1741	60.9406	61.1464	62.7115	65.6675	67.5475	69.6524	71.9394	74.6085	78.3887	82.2904	86.0246	90.2623	91.172	96.8127	98.8031	98.6061	100	99.3605
Norway	55.5834	55.1997	58.8789	67.9666	69.0816	67.9108	69.8552	73.9313	80.4073	87.4639	90.1354	99.5539	94.3722	100	106.76	110.351	113.163	113.702	111.109
Hong Kong SAR, China	109.207	110.539	106.011	102.413	100.596	97.1743	91.3363	88.0565	87.9244	87.4542	90.1981	91.354	91.011	91.2574	94.8145	98.1755	100	102.9	106.95
France	81.6026	82.3796	82.5606	83.8349	85.5121	87.2834	88.9187	90.3819	92.1349	94.1261	96.5394	98.8362	98.9317	100	100.944	102.112	102.905	103.473	104.746
Korea, Rep.	73.805	77.4604	76.6526	77.3819	80.2067	82.6614	85.4678	88.0182	88.9262	88.8019	90.9307	93.6192	96.9354	100	101.585	102.645	103.52	104.142	106.443
Germany	89.3077	89.8508	90.1366	89.7311	90.877	92.1043	93.2159	94.2354	94.8204	95.1086	96.723	97.5343	99.248	100	101.07	102.589	104.734	106.55	108.744
United Kingdom	73.623	74.8148	75.6424	77.3922	78.2065	80.1686	82.3574	84.7469	87.2187	89.8233	92.3928	95.0353	96.9825	100	102.096	103.756	105.816	107.76	108.054
Italy	74.9887	76.8857	78.1318	79.6673	82.0463	84.7983	87.496	89.7042	91.398	93.1335	95.4009	97.7675	99.6816	100	101.468	102.869	104.129	104.97	105.761
1	2	3	4	5	6	7	8	9	10	11	12	13	14	15	16	17	18	19	20
	1997	1998	1999	2000	2001	2002	2003	2004	2005	2006	2007	2008	2009	2010	2011	2012	2013	2014	2015
United States	73.6128	74.7554	76.3911	78.9707	81.2026	82.4905	84.3631	86.6217	89.5605	92.4497	95.087	98.7375	98.3864	100	103.157	105.292	106.834	108.567	108.696
Netherlands	76.8069	78.3318	80.0497	81.9041	85.3133	88.1173	89.9788	91.093	92.618	93.6994	95.2119	97.5794	98.7405	100	102.341	104.854	107.483	108.532	109.183
Australia	69.5829	70.1767	71.2051	74.3917	77.6506	79.9826	82.1987	84.1251	86.3702	89.4264	91.5122	95.4954	97.2335	100	103.304	105.125	107.7	110.38	112.045
Norway	75.9629	77.6764	79.4887	81.9417	84.4142	85.5016	87.6181	88.0259	89.3657	91.4498	92.1165	95.5858	97.657	100	101.301	102.019	104.194	106.304	108.615
Hong Kong SAR, China	100.733	103.667	99.511	95.8435	94.2543	91.4425	88.9976	88.7531	89.4866	91.3203	93.154	97.1883	97.7995	100	105.257	109.535	114.303	119.438	122.983
France	82.0578	82.5462	82.9865	84.3968	85.7727	87.4168	89.2605	91.1661	92.7484	94.31	95.7134	98.4067	98.4934	100	102.117	104.115	105.014	105.547	105.587
Korea, Rep.	65.9529	70.9073	71.4827	73.102	76.075	78.177	80.924	83.83	86.139	88.07	90.302	94.523	97.129	100	104	106.28	107.67	109.04	109.81
Germany	83.1993	83.9777	84.4562	85.6988	87.3989	88.6407	89.5575	91.0493	92.4577	93.9162	96.0747	98.5999	98.9082	100	102.075	104.125	105.692	106.651	106.901
United Kingdom	78.3432	79.588	80.6508	81.2841	82.2887	83.3224	84.458	85.5937	87.348	89.3863	91.461	94.766	96.8188	100	104.484	107.432	110.177	111.786	111.842
Italy	75.9456	77.4364	78.7184	80.7016	82.9514	84.9929	87.2677	89.2009	90.9841	92.8673	94.5588	97.7502	98.4835	100	102.741	105.866	107.158	107.416	107.458
